# Supplementary material for: Exploring the Effect of Sampling Frequency on Real-World Mobility, Sedentary Behaviour, Physical Activity and Sleep Outcomes Measured with Wearable Devices in Rheumatoid Arthritis: Feasibility, Usability and Practical Considerations
Source: Bioengineering (Basel). 2024 Dec 28;12(1):18. doi: 10.3390/bioengineering12010018 (PMC11762398; doi:10.3390/bioengineering12010018)
Supplement: Supplementary file 1 [file bioengineering-12-00018-s001.zip]

Archive with 36 entries (36 files):
- Supplements/Supplement (1).png
- Supplements/Supplement (10).png
- Supplements/Supplement (11).png
- Supplements/Supplement (12).png
- Supplements/Supplement (13).png
- Supplements/Supplement (14).png
- Supplements/Supplement (15).png
- Supplements/Supplement (16).png
- Supplements/Supplement (17).png
- Supplements/Supplement (18).png
- Supplements/Supplement (19).png
- Supplements/Supplement (2).png
- Supplements/Supplement (20).png
- Supplements/Supplement (21).png
- Supplements/Supplement (22).png
- Supplements/Supplement (23).png
- Supplements/Supplement (24).png
- Supplements/Supplement (25).png
- Supplements/Supplement (26).png
- Supplements/Supplement (27).png
- Supplements/Supplement (28).png
- Supplements/Supplement (29).png
- Supplements/Supplement (3).png
- Supplements/Supplement (30).png
- Supplements/Supplement (31).png
- Supplements/Supplement (32).png
- Supplements/Supplement (33).png
- Supplements/Supplement (34).png
- Supplements/Supplement (35).png
- Supplements/Supplement (36).png
- Supplements/Supplement (4).png
- Supplements/Supplement (5).png
- Supplements/Supplement (6).png
- Supplements/Supplement (7).png
- Supplements/Supplement (8).png
- Supplements/Supplement (9).png
